# Supplementary material for: Sequential role of RAD51 paralog complexes in replication fork remodeling and restart
Source: Nat Commun. 2020 Jul 15;11:3531. doi: 10.1038/s41467-020-17324-z (PMC7363682; doi:10.1038/s41467-020-17324-z)
Supplement: Supplementary file 4 — Supplementary Data 1 [file 41467_2020_17324_MOESM4_ESM.xlsx]

## Sheet: z-score
Supplementary Data 1
Gene	Z-score
WDHD1	3.3
POLA1	2.61
RAD54L	2.38
C19orf40 (FAAP24)	2.16
FANCI	1.89
FANCL	1.67
RFWD3	1.6
BRIP1	1.54
FANCM	1.51
FIGNL1	1.47
SLX4	1.44
STRA13	1.35
ATRX	1.3
FANCC	1.3
SMARCA2	1.29
PDS5A	1.28
FANCB	1.27
MMS22L	1.27
CHD6	1.23
DSCC1	1.2
PARP1	1.2
BRE	1.19
HP1BP3	1.15
NEG1	1.13
TIPIN	1.13
FAM175A	1.11
SMC4	1.11
NIPBL	1.1
UCHL1	1.1
STAG1	1.08
UBE2T	1.06
FANCD2	1.01
POLE4	1.01
RBBP4	1.01
REV1	1.01
SAP30	1.01
KDM5B	0.97
NT5DC1	0.96
ARID2	0.94
DDX5	0.94
NSMCE4A	0.91
PUS7	0.91
SENP3	0.9
WIZ	0.9
PBRM1	0.89
SKIV2L2	0.89
CXorf57 (RADX)	0.88
LUC	0.87
SENP1	0.87
TRIP11	0.87
MTA2	0.86
DDX1	0.85
RPA3	0.85
UCHL3	0.85
DDB2	0.84
DNMT3B	0.84
USP11	0.84
EXOSC8	0.83
STAG2	0.83
TRIML2	0.83
BACH1	0.82
ARL2	0.8
FBXL11	0.8
POLA2	0.8
RFC1	0.8
KHSRP	0.77
KLHL15	0.76
RAD54B	0.75
RAD51AP1	0.73
SSBP1	0.72
XIAP	0.72
ZMYM1	0.72
SMC1A	0.71
SUV39H1	0.71
BOD1L1	0.7
SSRP1	0.7
TRIM28	0.69
DDX47	0.66
KIAA0101	0.66
RAD54L2	0.66
PPP4R2	0.65
DNMT1	0.64
SENP6	0.64
CREBBP	0.63
ZRANB3	0.63
FAM84B	0.62
INO80C	0.62
KIAA1333	0.62
DTL	0.61
SMARCA1	0.61
PRIM2	0.6
RAD21	0.6
SMC3	0.6
CHD2	0.59
DDX17	0.59
DYRK1A	0.58
PPP4C	0.58
MED12	0.57
USP34	0.57
ZNF280B	0.57
APEX1	0.56
ESCO2	0.56
FANCF	0.55
H2AFZ	0.55
NFKBIL2	0.55
POU2F2	0.55
USP9X	0.55
YWHAG	0.55
USP28	0.54
FANCA	0.52
RAD23B	0.52
ZFYVE26	0.52
CDCA5	0.51
MTMR15	0.51
TRMT2A	0.51
WRNIP1	0.51
CHCHD3	0.5
GATAD1	0.5
RAD18	0.5
RTEL1	0.49
SMC6	0.49
MCRS1	0.48
POLI	0.48
PHIP	0.47
CARM1	0.46
KIAA1967	0.46
ZBTB33	0.46
MND1	0.45
KDM3B	0.44
SIRT1	0.44
CDCA7	0.43
CHTF8	0.43
ERCC1	0.43
FBXO18	0.43
MTA1	0.43
RECQ5	0.43
TOX4	0.43
REV3L	0.42
NSMCE2	0.41
WAPAL	0.4
CUL4B	0.38
WAC	0.38
SUMO3	0.37
CLSPN	0.36
NSMCE1	0.36
POLH	0.36
SETX	0.36
BEND3	0.35
PIAS3	0.35
CETN2	0.34
POLDIP2	0.34
RPA2	0.34
SETDB1	0.34
ATAD2B	0.33
POLD1	0.33
POLN	0.33
POLQ	0.32
SHPRH	0.32
UIMC1	0.32
RAD50	0.3
SWAP70	0.3
PIAS4	0.27
SGOL1	0.27
COPS6	0.26
GATAD2B	0.26
GPATCH8	0.26
RAD1	0.26
SCC4	0.26
SMARCA5	0.26
ZMIZ2	0.26
AOF2	0.25
RIF1	0.25
API5	0.24
HLTF	0.24
TCERG1	0.24
TLK1	0.24
EXOSC9	0.23
RAD21L	0.23
ACTL6A	0.22
MAD2L2	0.22
ARID1B	0.21
CCDC71	0.21
MAEA	0.21
NUMA1	0.21
POLE2	0.21
SMC5	0.21
MSH3	0.2
POLB	0.2
YWHAQ	0.2
BCCIP	0.19
NPM3	0.19
ALKBH2	0.18
LIG1	0.18
PDS5B	0.18
SAP130	0.18
TLK2	0.18
BLM	0.17
ERCC3	0.17
ERCC6	0.17
FAM178A	0.17
KDM5A	0.17
YLPM1	0.16
BABAM1	0.14
DDB1	0.14
DNA2	0.14
FTO	0.14
MCM9	0.13
RBBP7	0.13
ZNF280C	0.13
CWC22	0.12
HDAC8	0.12
PRIM1	0.12
YTHDC2	0.12
ZNF512	0.12
ATAD1	0.11
MSH4	0.11
RAD9A	0.11
RCC2	0.11
SMCHD1	0.11
ATRIP	0.1
FANCE	0.1
CENPC	0.09
GINS2	0.09
PAXIP1	0.09
UBE2M	0.09
CCDC59	0.08
MDC1	0.08
CDYL	0.07
GPKOW	0.07
TOP2A	0.07
ARL6IP6	0.06
DDX3X	0.06
GTSE1	0.06
PARP2	0.06
RECQL5	0.06
XRCC1	0.06
TOP3A	0.05
WDR42A	0.05
ERCC4	0.04
FEN1	0.04
MCM3	0.04
RUVBL2	0.04
ARIH2	0.03
MCM7	0.03
NONO	0.03
PMS1	0.03
ZC3H14	0
CBX4	-0.01
GTF2I	-0.01
POLE	-0.01
ATAD2	-0.02
C9orf126	-0.02
MIS12	-0.02
POLD2	-0.02
C9orf119	-0.03
FAM111A	-0.03
SMARCC2	-0.03
XPC	-0.03
PIAS1	-0.04
ASCC3	-0.05
C1orf124	-0.05
CHD5	-0.05
RFC3	-0.05
WRN	-0.05
COPS5	-0.06
TBL1XR1	-0.06
TIMELESS	-0.06
TP53BP1	-0.06
USP39	-0.06
BRCC3	-0.07
CCDC111	-0.07
UHRF1	-0.07
ATM	-0.08
HUS1	-0.08
FUBP1	-0.09
GTF2H1	-0.09
INTS2	-0.09
PHF8	-0.09
RNF213	-0.09
RPA1	-0.09
UBE2V2	-0.09
ANKRD32	-0.1
DHX9	-0.1
TRIM24	-0.1
DDX21	-0.11
AURKB	-0.12
EHMT1	-0.12
ATAD5	-0.13
CHD1L	-0.13
DMAP1	-0.13
LIG3	-0.14
NEIL1	-0.14
RNF169	-0.14
ERCC2	-0.15
MCM8	-0.15
SMARCAL1	-0.15
MUS81	-0.16
NPM1	-0.16
RFC4	-0.16
RNASEH2A	-0.16
SUV39H2	-0.16
TCEA1	-0.16
BAZ1B	-0.17
C10orf119	-0.17
CDCA8	-0.17
CHD4	-0.17
RBMX	-0.17
RECQL	-0.18
NAT10	-0.19
RNASEH2B	-0.19
HEATR1	-0.2
MCM5	-0.2
MSH2	-0.2
TICRR	-0.21
EHMT2	-0.22
HELLS	-0.23
JMJD1A	-0.23
SMARCC1	-0.23
USP7	-0.23
CHD3	-0.24
USP2	-0.24
FRAP1	-0.25
NASP	-0.25
INCENP	-0.26
RFC2	-0.26
SMC1B	-0.26
THOC5	-0.26
CMPK1	-0.27
DPF2	-0.27
UBE2N	-0.27
PRMT6	-0.28
UCHL5	-0.28
AHCTF1	-0.29
COBRA1	-0.29
WDR36	-0.29
ZNF830	-0.29
MCM4	-0.3
NDUFAF3	-0.3
PNKP	-0.3
GINS1	-0.31
MOCK	-0.31
TRRAP	-0.31
MORF4L2	-0.32
NUP93	-0.32
USP10	-0.32
WDR33	-0.32
C12orf48 (PARI)	-0.33
USP5	-0.33
RNASEH2C	-0.34
RSF1	-0.34
TRAIP	-0.34
GINS4	-0.35
HDAC2	-0.35
MRE11A	-0.35
UGCGL1	-0.35
ACTR5	-0.36
LIG4	-0.36
SDHB	-0.36
UNG	-0.36
MCM2	-0.38
PRKDC	-0.39
USP22	-0.39
INTS4	-0.4
RRM2	-0.4
NUP155	-0.41
USP1	-0.41
CHTF18	-0.42
LEO1	-0.42
PARG	-0.42
POLD4	-0.42
POLE3	-0.43
CENPA	-0.44
GINS3	-0.44
PHF10	-0.44
VCP	-0.44
JARID1C	-0.47
PSMA2	-0.47
YAP1	-0.48
CBLB	-0.49
MCPH1	-0.49
PPP1CC	-0.49
RNF149	-0.5
ZSWIM7 (SWS1)	-0.5
SUPT16H	-0.51
USP14	-0.51
XRCC5	-0.51
RAD51L1	-0.52
RAD52	-0.53
SIN3B	-0.54
TOP1	-0.54
C11orf31	-0.56
APEX2	-0.59
ARFGAP2	-0.59
MLH1	-0.59
VPRBP	-0.59
NBN	-0.6
RNF20	-0.6
TDP1	-0.6
GTF2H2	-0.61
UBR4	-0.61
CCDC94	-0.62
MSH6	-0.62
TOPBP1	-0.62
CBX3	-0.63
RTF1	-0.63
TARDBP	-0.64
ARID1A	-0.65
RUVBL1	-0.65
SLC25A6	-0.66
CHAF1B	-0.67
H2AFY	-0.67
TREX1	-0.68
HELQ	-0.71
SFPQ	-0.71
GRSF1	-0.72
PSMB2	-0.72
XRCC6	-0.72
MCM10	-0.73
POLD3	-0.73
RBBP8	-0.73
H2AFY2	-0.74
ATR	-0.75
CDC45	-0.75
SAE1	-0.75
TAF4	-0.76
UBE2I	-0.76
SMARCD1	-0.77
ERCC5	-0.78
HERC2	-0.78
XPO1	-0.78
YY1	-0.78
XRCC3	-0.79
ABL1	-0.81
GC	-0.82
RNF8	-0.82
PLK1	-0.83
NUCKS1	-0.84
PMS2	-0.85
DCUN1D1	-0.86
FANCG	-0.86
RFC5	-0.87
RNF40	-0.88
CBX2	-0.89
XRCC2	-0.91
EXO1	-0.92
TRIM33	-0.92
HSPA5	-0.93
DCLRE1A	-0.95
PSMA6	-0.97
SMARCAD1	-0.97
CAND1	-0.98
MCM6	-0.98
RAD51L3	-0.99
USP37	-1.01
PPP1CA	-1.02
UBR5	-1.03
WDR75	-1.05
UBR7	-1.07
PIAS2	-1.08
KIAA0146	-1.1
CDYL2	-1.11
HUWE1	-1.12
C1orf174	-1.13
PAF1	-1.31
CTR9	-1.32
RAD51C	-1.34
PCNA	-1.37
CDC73	-1.43
SF3B3	-1.43
PRPF8	-1.48
CHEK1	-1.6
CHAF1A	-1.61
RNF168	-1.65
NHP2L1	-1.88
SHFM1 (DSS1)	-1.9
PALB2	-2.02
BRCA1	-2.31
BARD1	-2.33
BRCA2	-2.345
RAD51	-2.4
