# Supplementary material for: Sequential role of RAD51 paralog complexes in replication fork remodeling and restart
Source: Nat Commun. 2020 Jul 15;11:3531. doi: 10.1038/s41467-020-17324-z (PMC7363682; doi:10.1038/s41467-020-17324-z)
Supplement: Supplementary file 5 — Supplementary Data 2 [file 41467_2020_17324_MOESM5_ESM.xlsx]

## Sheet: Sheet1
Supplementary Table 2
Gene	RAD51 Foci
ABL1	4.5
ABL1	3.32
ABL1	2.74
ACTL6A	9.85
ACTL6A	7.8
ACTL6A	6.63
ACTR5	7
ACTR5	6.7
ACTR5	5.4
AHCTF1	5.27
AHCTF1	5.26
AHCTF1	4.11
ALKBH2	7.9
ALKBH2	6.73
ALKBH2	6.72
ANKRD32	5.17
ANKRD32	4.81
ANKRD32	4.39
AOF2	8.75
AOF2	8.22
AOF2	5.74
APEX1	5.63
APEX1	4.73
APEX1	4.07
APEX2	3.75
APEX2	2.79
APEX2	2.45
API5	9.39
API5	7.78
API5	7.31
ARFGAP2	6.89
ARFGAP2	6.04
ARFGAP2	2.3
ARID1A	7.21
ARID1A	5.38
ARID1A	3.9
ARID1B	8.5
ARID1B	8.38
ARID1B	7.33
ARID2	11.36
ARID2	10.79
ARID2	8.59
ARIH2	5.42
ARIH2	5.21
ARIH2	4.52
ARL2	6.31
ARL2	5.54
ARL2	3.3
ARL6IP6	9.3
ARL6IP6	6.58
ARL6IP6	4.5
ASCC3	6.08
ASCC3	5.27
ASCC3	4.88
ATAD1	8.13
ATAD1	7.9
ATAD1	4.77
ATAD2	8.03
ATAD2	6.85
ATAD2	4.88
ATAD2B	7.77
ATAD2B	7.64
ATAD2B	7.16
ATAD5	6
ATAD5	5.16
ATAD5	3.03
ATM	6.03
ATM	5.16
ATM	4.86
ATR	5.89
ATR	5.14
ATR	0.58
ATRIP	8.6
ATRIP	5.43
ATRIP	3.23
ATRX	6.47
ATRX	6.45
ATRX	3.45
AURKB	6.49
AURKB	5.93
AURKB	3.41
BABAM1	6.46
BABAM1	6.03
BABAM1	4.07
BACH1	8.73
BACH1	6.64
BACH1	5.42
BARD1	0.32
BARD1	0.22
BARD1	0.19
BAZ1B	10.41
BAZ1B	7.99
BAZ1B	7.33
BCCIP	6.68
BCCIP	5.72
BCCIP	4.47
BEND3	6.39
BEND3	6.34
BEND3	6.17
BLM	6.49
BLM	5.64
BLM	5.56
BOD1L1	5.79
BOD1L1	5.08
BOD1L1	2.91
BRCA1	1.17
BRCA1	0.35
BRCA1	0.74
BRCA1	0.6
BRCA1	0.44
BRCA1	0.4
BRCA1	0.3
BRCA1	0.28
BRCA1	0.25
BRCA1	0.25
BRCA1	0.37
BRCA1	0.36
BRCA1	0.32
BRCA1	0.47
BRCA1	0.31
BRCA1	0.36
BRCA1	0.27
BRCA1	0.22
BRCA1	0.19
BRCA1	0.16
BRCA2	0.76
BRCA2	0.35
BRCA2	0.46
BRCA2	0.5
BRCA2	0.34
BRCA2	0.42
BRCA2	0.37
BRCA2	0.33
BRCA2	0.44
BRCA2	0.46
BRCA2	0.34
BRCA2	0.46
BRCA2	0.23
BRCA2	0.21
BRCA2	0.29
BRCA2	0.3
BRCA2	0.19
BRCA2	0.21
BRCA2	0.41
BRCA2	0.15
BRCC3	3.88
BRCC3	3.72
BRCC3	2.86
BRE	6.02
BRE	5.22
BRE	4.68
BRIP1	6.34
BRIP1	6.17
BRIP1	4.91
C10orf119	5.27
C10orf119	4.67
C10orf119	4.28
C11orf31	6.1
C11orf31	4.84
C11orf31	1.99
C12orf48 (PARI)	6.19
C12orf48 (PARI)	4.04
C12orf48 (PARI)	3.36
C19orf40 (FAAP24)	7.47
C19orf40 (FAAP24)	7.42
C19orf40 (FAAP24)	5.19
C1orf124	5.81
C1orf124	4.68
C1orf124	4.19
C1orf174	4.45
C1orf174	3.32
C1orf174	3.12
C9orf119	5.57
C9orf119	5.1
C9orf119	4.79
C9orf126	7.38
C9orf126	6.56
C9orf126	5.84
CAND1	4.35
CAND1	2.75
CAND1	1.16
CARM1	9.42
CARM1	8.04
CARM1	7
CBLB	4.56
CBLB	3.39
CBLB	2.94
CBX2	4.55
CBX2	3.16
CBX2	2.99
CBX3	5.08
CBX3	3.91
CBX3	3.42
CBX4	6.74
CBX4	5.48
CBX4	4.31
CCDC111	5.22
CCDC111	4.06
CCDC111	2.77
CCDC59	5.99
CCDC59	5.82
CCDC59	5.37
CCDC71	7.53
CCDC71	7.13
CCDC71	6.89
CCDC94	10.73
CCDC94	2.26
CCDC94	2.02
CDC45	4.68
CDC45	4.06
CDC45	1.91
CDC73	3.44
CDC73	3.37
CDC73	2.71
CDCA5	6.89
CDCA5	6.16
CDCA5	5.22
CDCA7	8.69
CDCA7	8.23
CDCA7	6.39
CDCA8	6.8
CDCA8	5.36
CDCA8	3.31
CDYL	7.06
CDYL	5.48
CDYL	4.55
CDYL2	3.75
CDYL2	3.67
CDYL2	1.83
CENPA	5.46
CENPA	5.27
CENPA	2.97
CENPC	7.14
CENPC	5.19
CENPC	4.83
CETN2	5.1
CETN2	4.23
CETN2	4.05
CHAF1A	5.48
CHAF1A	2.69
CHAF1A	1.62
CHAF1B	8.28
CHAF1B	7.49
CHAF1B	4.42
CHCHD3	9.94
CHCHD3	7.24
CHCHD3	6.72
CHD1L	11.22
CHD1L	7.61
CHD1L	7.34
CHD2	12.98
CHD2	12.54
CHD2	8.62
CHD3	7.79
CHD3	6.99
CHD3	5.42
CHD4	9.08
CHD4	6.95
CHD4	4.83
CHD5	9.62
CHD5	9.3
CHD5	2.96
CHD6	15.02
CHD6	13.89
CHD6	12.26
CHEK1	2.52
CHEK1	1.76
CHEK1	1.71
CHTF18	6.59
CHTF18	3.83
CHTF18	2.2
CHTF8	6.25
CHTF8	5.82
CHTF8	5.7
CLSPN	7.05
CLSPN	5.56
CLSPN	4.75
CMPK1	7.25
CMPK1	1.51
CMPK1	1.49
COBRA1	5.36
COBRA1	4.48
COBRA1	3.98
COPS5	7.37
COPS5	6.11
COPS5	5.97
COPS6	8.4
COPS6	7.88
COPS6	5.69
CREBBP	7.75
CREBBP	7.14
CREBBP	5.98
CTR9	3.68
CTR9	3.48
CTR9	3.36
CUL4B	5.79
CUL4B	5.05
CUL4B	4.75
CWC22	12.57
CWC22	8.9
CWC22	2.53
CXorf57 (RADX)	5.49
CXorf57 (RADX)	5.26
CXorf57 (RADX)	4.81
DCLRE1A	3.91
DCLRE1A	1.81
DCLRE1A	1.6
DCUN1D1	3.85
DCUN1D1	2.82
DCUN1D1	2.22
DDB1	4.55
DDB1	3.88
DDB1	3.71
DDB2	5.65
DDB2	5.54
DDB2	4.18
DDX1	14.64
DDX1	11.47
DDX1	4.59
DDX17	10.62
DDX17	9
DDX17	8.76
DDX21	7.73
DDX21	7.71
DDX21	6.43
DDX3X	8.33
DDX3X	7.91
DDX3X	7.23
DDX47	13.08
DDX47	8.13
DDX47	7.8
DDX5	11
DDX5	10.69
DDX5	9.87
DHX9	7.89
DHX9	7.06
DHX9	7.05
DMAP1	7.58
DMAP1	6.07
DMAP1	5.95
DNA2	5.3
DNA2	3.91
DNA2	3.25
DNMT1	8.98
DNMT1	8.67
DNMT1	8.3
DNMT3B	10.83
DNMT3B	9.13
DNMT3B	7.7
DPF2	8.3
DPF2	7.71
DPF2	3.95
DSCC1	7.89
DSCC1	7.44
DSCC1	7.12
DTL	6.11
DTL	5.85
DTL	4.89
DYRK1A	6.7
DYRK1A	3.76
DYRK1A	3.71
EHMT1	7.47
EHMT1	6.69
EHMT1	5.53
EHMT2	7.13
EHMT2	6.91
EHMT2	4.8
ERCC1	6.22
ERCC1	4.91
ERCC1	2.68
ERCC2	5.35
ERCC2	3.73
ERCC2	1.98
ERCC3	4.67
ERCC3	4.11
ERCC3	3.78
ERCC4	4.32
ERCC4	4.28
ERCC4	3.37
ERCC5	5.06
ERCC5	2.16
ERCC5	0.86
ERCC6	5.01
ERCC6	4.66
ERCC6	2.91
ESCO2	8.43
ESCO2	6.8
ESCO2	3.34
EXO1	3.28
EXO1	3.19
EXO1	3.16
EXOSC8	12.39
EXOSC8	10.84
EXOSC8	7.3
EXOSC9	11
EXOSC9	7.39
EXOSC9	6.61
FAM111A	7.8
FAM111A	6.23
FAM111A	5.67
FAM175A	6.07
FAM175A	5.35
FAM175A	4.13
FAM178A	7.65
FAM178A	4.94
FAM178A	3.37
FAM84B	6.72
FAM84B	6.53
FAM84B	5.41
FANCA	5.75
FANCA	4.17
FANCA	3.09
FANCB	6.9
FANCB	5.83
FANCB	3.53
FANCC	6.43
FANCC	5.16
FANCC	4.81
FANCD2	5.17
FANCD2	5
FANCD2	4.97
FANCE	3.94
FANCE	3.76
FANCE	3.49
FANCF	5.89
FANCF	3.74
FANCF	3.51
FANCG	2.81
FANCG	2.65
FANCG	1.62
FANCI	7.14
FANCI	6.45
FANCI	5.33
FANCL	7.52
FANCL	5.64
FANCL	4.83
FANCM	6.64
FANCM	6.1
FANCM	4.57
FBXL11	10.35
FBXL11	9.32
FBXL11	7.65
FBXO18	6.48
FBXO18	6.09
FBXO18	5.82
FEN1	6.26
FEN1	6.24
FEN1	3
FIGNL1	7.52
FIGNL1	5.02
FIGNL1	4.6
FRAP1	7.64
FRAP1	5.34
FRAP1	4.94
FTO	5.4
FTO	4.07
FTO	2.65
FUBP1	8.57
FUBP1	7.91
FUBP1	5.66
GATAD1	4.91
GATAD1	4.52
GATAD1	4.37
GATAD2B	6.4
GATAD2B	4.22
GATAD2B	2.06
GC	4.54
GC	3.76
GC	2.9
GINS1	4.81
GINS1	4.58
GINS1	3.99
GINS2	6.52
GINS2	5.24
GINS2	4.03
GINS3	5.21
GINS3	5.1
GINS3	2.26
GINS4	5.5
GINS4	5.34
GINS4	2.3
GPATCH8	9.46
GPATCH8	8.54
GPATCH8	7.29
GPKOW	8.42
GPKOW	7.79
GPKOW	7.31
GRSF1	5.95
GRSF1	3.06
GRSF1	2.87
GTF2H1	4.7
GTF2H1	4.68
GTF2H1	1.97
GTF2H2	7.6
GTF2H2	4.01
GTF2H2	0.98
GTF2I	6.3
GTF2I	5.18
GTF2I	5.12
GTSE1	5.16
GTSE1	3.5
GTSE1	3.1
H2AFY	4.9
H2AFY	3.75
H2AFY	3.47
H2AFY2	4.89
H2AFY2	3.4
H2AFY2	3.4
H2AFZ	7.76
H2AFZ	7.14
H2AFZ	5.33
HDAC2	8.06
HDAC2	6.69
HDAC2	3
HDAC8	9.73
HDAC8	6.82
HDAC8	5.15
HEATR1	6.63
HEATR1	5.08
HEATR1	3.62
HELLS	8.59
HELLS	8.05
HELLS	3.66
HELQ	4.5
HELQ	3.38
HELQ	3.35
HERC2	4.65
HERC2	4.05
HERC2	0.63
HLTF	6.77
HLTF	5.46
HLTF	4.19
HP1BP3	9.96
HP1BP3	8.58
HP1BP3	5.67
HSPA5	5.82
HSPA5	2.92
HSPA5	1.7
HUS1	6.84
HUS1	4.93
HUS1	4.3
HUWE1	6.2
HUWE1	0.74
HUWE1	0.51
INCENP	5.69
INCENP	4.62
INCENP	7.15
INCENP	4.04
INCENP	4.73
INCENP	6.78
INCENP	6.1
INCENP	4.8
INCENP	3.58
INCENP	4.67
INCENP	4.23
INCENP	2.94
INCENP	4.13
INCENP	7.25
INCENP	4.27
INCENP	3.73
INCENP	4.48
INO80C	10.72
INO80C	9.21
INO80C	7.98
INTS2	6.39
INTS2	5.94
INTS2	3.75
INTS4	6.07
INTS4	5.93
INTS4	2
JARID1C	7.69
JARID1C	7.38
JARID1C	1.71
JMJD1A	8.3
JMJD1A	6.37
JMJD1A	4.1
KDM3B	9.69
KDM3B	7.53
KDM3B	7.1
KDM5A	9.41
KDM5A	8.94
KDM5A	3.71
KDM5B	11.6
KDM5B	10.12
KDM5B	7
KHSRP	6.11
KHSRP	5.65
KHSRP	3.29
KIAA0101	7.53
KIAA0101	7.35
KIAA0101	4.28
KIAA0146	3.74
KIAA0146	3.13
KIAA0146	1.88
KIAA1333	7.64
KIAA1333	6.78
KIAA1333	4.23
KIAA1967	8.66
KIAA1967	8.32
KIAA1967	6.58
KLHL15	10.92
KLHL15	10.38
KLHL15	8.55
LEO1	8.79
LEO1	4.97
LEO1	4.86
LIG1	5.95
LIG1	3.79
LIG1	3.57
LIG3	4.44
LIG3	3.34
LIG3	3.34
LIG4	6.41
LIG4	4.29
LIG4	3.49
LUC	13.34
LUC	8.48
LUC	5.94
LUC	8.6
LUC	6.2
LUC	8.06
LUC	7.2
LUC	8.78
LUC	7.99
LUC	8.55
LUC	10.23
LUC	13.94
LUC	10.4
LUC	11.16
LUC	8.06
LUC	7.22
LUC	7.21
LUC	5.87
LUC	5.49
LUC	10.68
LUC	5.45
LUC	5.64
LUC	12.54
LUC	4.84
LUC	7.41
LUC	9.13
LUC	7.32
LUC	8.63
LUC	6.58
LUC	5.82
LUC	7.07
LUC	6.65
LUC	7.02
LUC	5.24
LUC	4.96
LUC	4.83
LUC	6.75
LUC	8.38
LUC	8.02
LUC	9.1
LUC	6.02
LUC	10.8
LUC	4.48
LUC	5.27
LUC	8.67
LUC	5.77
LUC	6.3
LUC	5.9
LUC	8.14
LUC	3.77
LUC	3.91
MAD2L2	5.44
MAD2L2	4.51
MAD2L2	3.57
MAEA	9.76
MAEA	6.48
MAEA	5.37
MCM10	5.49
MCM10	3.05
MCM10	2.28
MCM2	5.51
MCM2	4.97
MCM2	2.45
MCM3	6.48
MCM3	5.13
MCM3	3.89
MCM4	5.91
MCM4	4.04
MCM4	3.5
MCM5	6.04
MCM5	4.96
MCM5	3.03
MCM6	4.88
MCM6	3.85
MCM6	0.55
MCM7	6.11
MCM7	5.58
MCM7	3.77
MCM8	5.13
MCM8	4.97
MCM8	4.23
MCM9	6.7
MCM9	4.92
MCM9	4.45
MCPH1	4.5
MCPH1	4.37
MCPH1	3.73
MCRS1	11.04
MCRS1	8.03
MCRS1	7.59
MDC1	7.2
MDC1	5.81
MDC1	4.11
MED12	7.55
MED12	7.01
MED12	5.91
MIS12	6.86
MIS12	5.4
MIS12	4.21
MLH1	3.81
MLH1	3.28
MLH1	1.9
MMS22L	6.69
MMS22L	5.82
MMS22L	3.75
MND1	7.42
MND1	6.08
MND1	4.98
MOCK	4.71
MOCK	8.43
MOCK	5.34
MOCK	5.02
MOCK	3.94
MOCK	5.1
MOCK	4.66
MOCK	3.36
MOCK	3.9
MOCK	7.88
MOCK	5.6
MOCK	4.63
MOCK	5.69
MOCK	3.93
MOCK	3.68
MOCK	2.32
MOCK	4.51
MORF4L2	7.75
MORF4L2	7.23
MORF4L2	3.07
MRE11A	5.76
MRE11A	5.54
MRE11A	2.98
MSH2	3.94
MSH2	3.46
MSH2	3.45
MSH3	5.32
MSH3	4.14
MSH3	3.25
MSH4	5.38
MSH4	3.5
MSH4	3.42
MSH6	3.38
MSH6	3.07
MSH6	2.42
MTA1	13.8
MTA1	11.52
MTA1	7.03
MTA2	17.31
MTA2	11.78
MTA2	8.02
MTMR15	5.26
MTMR15	4.71
MTMR15	4.2
MUS81	6.25
MUS81	5.97
MUS81	3.3
NASP	9.31
NASP	9.16
NASP	6.37
NAT10	7.91
NAT10	4.42
NAT10	3.06
NBN	5.28
NBN	4.86
NBN	2.42
NDUFAF3	6.31
NDUFAF3	5.64
NDUFAF3	2.68
NEIL1	4.55
NEIL1	3.4
NEIL1	3.15
NFKBIL2	5.73
NFKBIL2	4.53
NFKBIL2	2.88
NHP2L1	3.71
NHP2L1	1.27
NHP2L1	0.7
NIPBL	7.89
NIPBL	7.78
NIPBL	6.17
NONO	4.39
NONO	3.83
NONO	3.42
NPM1	6.53
NPM1	5.52
NPM1	3.46
NPM3	6.35
NPM3	6.04
NPM3	5.48
NSMCE1	6.57
NSMCE1	5.87
NSMCE1	4.66
NSMCE2	7.02
NSMCE2	6.01
NSMCE2	4.39
NSMCE4A	7.59
NSMCE4A	7.34
NSMCE4A	5.48
NT5DC1	8.27
NT5DC1	4.35
NT5DC1	3.28
NUCKS1	4.63
NUCKS1	3.09
NUCKS1	2.71
NUMA1	6.66
NUMA1	5.98
NUMA1	5.32
NUP155	5.65
NUP155	4.92
NUP155	3.32
NUP93	5.28
NUP93	4.87
NUP93	4.34
PAF1	5.04
PAF1	4.24
PAF1	1.34
PALB2	1.42
PALB2	0.83
PALB2	0.75
PARG	6.66
PARG	5.17
PARG	1.93
PARP1	9.17
PARP1	7.88
PARP1	7.47
PARP2	6.02
PARP2	5.61
PARP2	5.32
PAXIP1	5.77
PAXIP1	5.33
PAXIP1	5.12
PBRM1	11.5
PBRM1	10.51
PBRM1	8.27
PCNA	4.01
PCNA	2.64
PCNA	0.24
PDS5A	8.08
PDS5A	7.9
PDS5A	6.95
PDS5B	5.94
PDS5B	5.62
PDS5B	4.69
PHF10	8.62
PHF10	5.61
PHF10	4.18
PHF8	7.49
PHF8	7.43
PHF8	5.04
PHIP	5.72
PHIP	5.14
PHIP	2.77
PIAS1	4.96
PIAS1	4.54
PIAS1	3.86
PIAS2	3.57
PIAS2	3.16
PIAS2	0.95
PIAS3	5.9
PIAS3	5.77
PIAS3	3.8
PIAS4	5.63
PIAS4	5.36
PIAS4	4.03
PLK1	5.22
PLK1	3.1
PLK1	2.76
PMS1	4.17
PMS1	3.95
PMS1	3.8
PMS2	4.54
PMS2	2.53
PMS2	0.72
PNKP	4.15
PNKP	3.81
PNKP	2.4
POLA1	10.59
POLA1	7.85
POLA1	6.92
POLA2	5.87
POLA2	5.25
POLA2	5.25
POLB	6.6
POLB	3.45
POLB	3.34
POLD1	5.3
POLD1	4.87
POLD1	3.9
POLD2	4.51
POLD2	4.42
POLD2	3.39
POLD3	5.1
POLD3	3.41
POLD3	0.26
POLD4	4.38
POLD4	4.33
POLD4	1.61
POLDIP2	6.09
POLDIP2	4.23
POLDIP2	3.76
POLE	5.45
POLE	3.83
POLE	3.07
POLE2	5.01
POLE2	4.48
POLE2	3.94
POLE3	4.37
POLE3	3.28
POLE3	2.61
POLE4	7.14
POLE4	5.69
POLE4	4.59
POLH	5.68
POLH	4.37
POLH	4.17
POLI	5.27
POLI	4.96
POLI	4.57
POLN	5.98
POLN	4.3
POLN	3.76
POLQ	5.24
POLQ	4.76
POLQ	3.99
POU2F2	8.8
POU2F2	8.38
POU2F2	7.12
PPP1CA	3.08
PPP1CA	2.03
PPP1CA	1.67
PPP1CC	4.22
PPP1CC	4.02
PPP1CC	1
PPP4C	5.37
PPP4C	4.41
PPP4C	4.37
PPP4R2	6.23
PPP4R2	4.16
PPP4R2	4.08
PRIM1	5.15
PRIM1	4.92
PRIM1	2.95
PRIM2	5.97
PRIM2	5.62
PRIM2	3.8
PRKDC	6.03
PRKDC	4.53
PRKDC	3.4
PRMT6	11.17
PRMT6	6.3
PRMT6	0.89
PRPF8	3.7
PRPF8	2.93
PRPF8	2.72
PSMA2	5.87
PSMA2	4.45
PSMA2	3.2
PSMA6	3.79
PSMA6	3.52
PSMA6	2.89
PSMB2	6.12
PSMB2	2.99
PSMB2	2.72
PUS7	6.86
PUS7	4.62
PUS7	4.2
RAD1	6.93
RAD1	6.5
RAD1	4.87
RAD18	7.06
RAD18	6.99
RAD18	3.93
RAD21	7.24
RAD21	5.94
RAD21	5.63
RAD21L	6.74
RAD21L	5.74
RAD21L	3.84
RAD23B	6.93
RAD23B	5.97
RAD23B	5.19
RAD50	6.52
RAD50	6.05
RAD50	5.98
RAD51	0.7
RAD51	0.46
RAD51	0.35
RAD51	0.23
RAD51	0.18
RAD51	0.22
RAD51	0.26
RAD51	0.14
RAD51	0.13
RAD51	0.11
RAD51	0.23
RAD51	0.15
RAD51	0.19
RAD51	0.15
RAD51	0.08
RAD51	0.14
RAD51	0.07
RAD51	0.09
RAD51	0.16
RAD51	0
RAD51AP1	7.42
RAD51AP1	6.99
RAD51AP1	5.86
RAD51C	2.99
RAD51C	2.45
RAD51C	1.82
RAD51L1	5.73
RAD51L1	3.95
RAD51L1	2.73
RAD51L3	3.91
RAD51L3	3.4
RAD51L3	2.13
RAD52	6.46
RAD52	3.07
RAD52	2.8
RAD54B	5.53
RAD54B	4.69
RAD54B	3.81
RAD54L	8.37
RAD54L	6.53
RAD54L	6.15
RAD54L2	7.67
RAD54L2	7.31
RAD54L2	4.83
RAD9A	6.87
RAD9A	6.53
RAD9A	3.92
RBBP4	12.15
RBBP4	10.55
RBBP4	8.63
RBBP7	7.66
RBBP7	7.31
RBBP7	6.8
RBBP8	3.92
RBBP8	3.84
RBBP8	3.35
RBMX	11.01
RBMX	6.07
RBMX	4.27
RCC2	6.04
RCC2	5.4
RCC2	4.4
RECQ5	5.95
RECQ5	6.41
RECQ5	4.97
RECQ5	5.74
RECQ5	6.29
RECQ5	6.48
RECQ5	4.85
RECQ5	6.8
RECQ5	8.07
RECQ5	6.06
RECQ5	5.68
RECQ5	10.07
RECQ5	6
RECQ5	7.77
RECQ5	5.1
RECQ5	6.82
RECQ5	4.34
RECQL	5.42
RECQL	5.13
RECQL	4.81
RECQL5	6.74
RECQL5	6.67
RECQL5	2.62
REV1	6.35
REV1	6.17
REV1	4.89
REV3L	5.2
REV3L	5.03
REV3L	4.27
RFC1	8.23
RFC1	6.54
RFC1	5.34
RFC2	5.48
RFC2	4.18
RFC2	4.01
RFC3	6.13
RFC3	4.73
RFC3	4.06
RFC4	5.3
RFC4	4.57
RFC4	4.4
RFC5	5.19
RFC5	3.45
RFC5	1.31
RFWD3	10.29
RFWD3	7.64
RFWD3	6.6
RIF1	6.67
RIF1	5.81
RIF1	4.74
RNASEH2A	6.89
RNASEH2A	5.15
RNASEH2A	2.25
RNASEH2B	6.1
RNASEH2B	5.65
RNASEH2B	2.33
RNASEH2C	4.62
RNASEH2C	4.59
RNASEH2C	3.94
RNF149	5.23
RNF149	3.91
RNF149	2.83
RNF168	2.71
RNF168	1.48
RNF168	0.88
RNF169	6.28
RNF169	6.01
RNF169	1.85
RNF20	4.65
RNF20	3.45
RNF20	3.28
RNF213	5.66
RNF213	5
RNF213	3.78
RNF40	4.16
RNF40	3
RNF40	2.51
RNF8	3.8
RNF8	3.13
RNF8	3.13
RPA1	4.19
RPA1	4.09
RPA1	3.68
RPA2	7.76
RPA2	4.37
RPA2	1.97
RPA3	6.31
RPA3	5.62
RPA3	4.69
RRM2	5.1
RRM2	4.64
RRM2	3.09
RSF1	7.47
RSF1	6.47
RSF1	5.34
RTEL1	6.71
RTEL1	6.4
RTEL1	5.63
RTF1	7.38
RTF1	6.7
RTF1	2.63
RUVBL1	5.16
RUVBL1	3.62
RUVBL1	3.52
RUVBL2	6.73
RUVBL2	6.67
RUVBL2	3.45
SAE1	4.26
SAE1	2.99
SAE1	2.24
SAP130	10.58
SAP130	8.1
SAP130	3.46
SAP30	10.06
SAP30	9.61
SAP30	9.39
SCC4	7.57
SCC4	5.31
SCC4	3.87
SDHB	5.52
SDHB	4.43
SDHB	4.32
SENP1	14.23
SENP1	13.32
SENP1	9.71
SENP3	14.48
SENP3	14.42
SENP3	8.71
SENP6	16.66
SENP6	12.21
SENP6	5.84
SETDB1	8.18
SETDB1	7.73
SETDB1	7.61
SETX	10.92
SETX	9.89
SETX	5.37
SF3B3	5.36
SF3B3	3.46
SF3B3	0.99
SFPQ	6.57
SFPQ	5.99
SFPQ	3.81
SGOL1	6.99
SGOL1	6.11
SGOL1	3.68
SHFM1 (DSS1)	1.65
SHFM1 (DSS1)	1.63
SHFM1 (DSS1)	0.72
SHPRH	7.22
SHPRH	5.92
SHPRH	3.73
SIN3B	7.85
SIN3B	6.53
SIN3B	1.8
SIRT1	11.97
SIRT1	8.38
SIRT1	4
NEG1	6.85
NEG1	6.73
NEG1	6.62
NEG1	9.37
NEG1	9
NEG1	8.11
NEG1	14.4
NEG1	11.63
NEG1	10.12
NEG1	7.58
NEG1	10.17
NEG1	9.79
NEG1	11.21
NEG1	13.44
NEG1	7.62
NEG1	5.68
NEG1	10.65
NEG1	5.09
NEG1	7.17
NEG1	5.81
NEG1	7.09
NEG1	10.66
NEG1	6.95
NEG1	7.6
NEG1	9.43
NEG1	7.48
NEG1	7.44
NEG1	6.88
NEG1	5.13
NEG1	7.17
NEG1	5.71
NEG1	5.69
NEG1	5.15
NEG1	5.74
SKIV2L2	12.08
SKIV2L2	11.58
SKIV2L2	7.45
SLC25A6	4.44
SLC25A6	4.27
SLC25A6	3.52
SLX4	6.28
SLX4	5.43
SLX4	5.29
SMARCA1	12.76
SMARCA1	11.17
SMARCA1	10.43
SMARCA2	12.68
SMARCA2	11.79
SMARCA2	9.37
SMARCA5	11.93
SMARCA5	9.75
SMARCA5	8.81
SMARCAD1	5.18
SMARCAD1	5.05
SMARCAD1	3.42
SMARCAL1	6.97
SMARCAL1	5.93
SMARCAL1	2.67
SMARCC1	8.49
SMARCC1	7.9
SMARCC1	3.85
SMARCC2	8.01
SMARCC2	7.05
SMARCC2	7.03
SMARCD1	6.32
SMARCD1	5.45
SMARCD1	3.69
SMC1A	7.39
SMC1A	6.38
SMC1A	5.68
SMC1B	6.33
SMC1B	4.61
SMC1B	2.61
SMC3	7.33
SMC3	6.12
SMC3	5.36
SMC4	7.47
SMC4	7.29
SMC4	7.1
SMC5	6.25
SMC5	5.24
SMC5	4.95
SMC6	6.76
SMC6	5.99
SMC6	5.35
SMCHD1	8.52
SMCHD1	6.2
SMCHD1	1.1
SSBP1	6.81
SSBP1	5.85
SSBP1	3.31
SSRP1	15.87
SSRP1	11.52
SSRP1	7.96
STAG1	7.65
STAG1	7.06
STAG1	6.96
STAG2	7.89
STAG2	6.49
STAG2	5.79
STRA13	7.24
STRA13	4.83
STRA13	4.53
SUMO3	11.59
SUMO3	11.5
SUMO3	8.6
SUPT16H	8.87
SUPT16H	6.86
SUPT16H	6.25
SUV39H1	10.58
SUV39H1	8.78
SUV39H1	7.19
SUV39H2	9.18
SUV39H2	5.58
SUV39H2	4.61
SWAP70	7.29
SWAP70	6.3
SWAP70	5.1
TAF4	5.72
TAF4	3.17
TAF4	2.7
TARDBP	7.73
TARDBP	4.98
TARDBP	4.34
TBL1XR1	7.79
TBL1XR1	6.42
TBL1XR1	5.95
TCEA1	6.92
TCEA1	6.83
TCEA1	4.87
TCERG1	6.79
TCERG1	6.64
TCERG1	4.85
TDP1	5.63
TDP1	3.63
TDP1	3.32
THOC5	8.41
THOC5	6.72
THOC5	5.44
TICRR	6.27
TICRR	4.52
TICRR	4.4
TIMELESS	6.27
TIMELESS	5.98
TIMELESS	2.55
TIPIN	9.96
TIPIN	6.39
TIPIN	5.65
TLK1	5.96
TLK1	3.91
TLK1	2.73
TLK2	5.76
TLK2	4.46
TLK2	2.11
TOP1	4.28
TOP1	3.58
TOP1	1.87
TOP2A	5.32
TOP2A	3.9
TOP2A	2.91
TOP3A	7.36
TOP3A	5.54
TOP3A	4.03
TOPBP1	4.91
TOPBP1	4.23
TOPBP1	3.3
TOX4	11.26
TOX4	6.53
TOX4	5.59
TP53BP1	5.33
TP53BP1	4.62
TP53BP1	10.88
TP53BP1	6.31
TP53BP1	6.26
TP53BP1	5.71
TP53BP1	6.2
TP53BP1	7.02
TP53BP1	8
TP53BP1	7.05
TP53BP1	6.4
TP53BP1	4.6
TP53BP1	3.51
TP53BP1	3.64
TP53BP1	4.25
TP53BP1	4.49
TP53BP1	4.39
TP53BP1	3.38
TP53BP1	3.74
TP53BP1	3.06
TRAIP	5.36
TRAIP	4.52
TRAIP	3.04
TREX1	6.97
TREX1	6.77
TREX1	2.97
TRIM24	5.04
TRIM24	3.65
TRIM24	2.36
TRIM28	5.8
TRIM28	5.05
TRIM28	4.19
TRIM33	5.35
TRIM33	3.33
TRIM33	1.82
TRIML2	5.95
TRIML2	4.98
TRIML2	4.36
TRIP11	6.15
TRIP11	5.32
TRIP11	4.03
TRMT2A	9.31
TRMT2A	9.19
TRMT2A	9.11
TRRAP	7.32
TRRAP	6.55
TRRAP	5.72
UBE2I	7.27
UBE2I	6.91
UBE2I	5.04
UBE2M	15.34
UBE2M	8.54
UBE2M	4.7
UBE2N	4.58
UBE2N	3.99
UBE2N	3.49
UBE2T	13.81
UBE2T	12.79
UBE2T	12.73
UBE2V2	5.18
UBE2V2	5.14
UBE2V2	4.11
UBR4	4.39
UBR4	3.16
UBR4	2.69
UBR5	3.74
UBR5	2.18
UBR5	2.07
UBR7	2.8
UBR7	2.49
UBR7	2.48
UCHL1	20.47
UCHL1	10.16
UCHL1	9.14
UCHL3	12.71
UCHL3	12.17
UCHL3	12.13
UCHL5	10.95
UCHL5	7.55
UCHL5	5.97
UGCGL1	5.04
UGCGL1	4.84
UGCGL1	4.47
UHRF1	4.46
UHRF1	4.38
UHRF1	4.33
UIMC1	6.32
UIMC1	5.7
UIMC1	4.87
UNG	4.69
UNG	3.07
UNG	2.3
USP1	4.51
USP1	4.48
USP1	2.33
USP10	4.2
USP10	3.89
USP10	3.71
USP11	14.72
USP11	11.98
USP11	10.2
USP14	6.24
USP14	2.92
USP14	1.61
USP2	10.33
USP2	7.98
USP2	6.61
USP22	4.76
USP22	3.8
USP22	2.9
USP28	12.57
USP28	10.72
USP28	10.35
USP34	7.71
USP34	5.1
USP34	3.81
USP37	3.84
USP37	2.24
USP37	1.97
USP39	5.08
USP39	4.28
USP39	3.88
USP5	5.01
USP5	4.11
USP5	2.64
USP7	9.39
USP7	8.93
USP7	6.8
USP9X	13.62
USP9X	11.08
USP9X	8.98
VCP	5.72
VCP	3.23
VCP	2.23
VPRBP	4.81
VPRBP	3.21
VPRBP	2.33
WAC	5.25
WAC	5.1
WAC	2.91
WAPAL	7.72
WAPAL	6.7
WAPAL	3.13
WDHD1	15.39
WDHD1	11.66
WDHD1	8.1
WDR33	8.73
WDR33	6.25
WDR33	5.01
WDR36	6.39
WDR36	4.31
WDR36	4.04
WDR42A	5.29
WDR42A	4.61
WDR42A	3.91
WDR75	4.39
WDR75	4.12
WDR75	1.14
WIZ	7.88
WIZ	6.44
WIZ	6.29
WRN	6.3
WRN	5.14
WRN	4.82
WRNIP1	6.71
WRNIP1	6.14
WRNIP1	5.17
XIAP	5.66
XIAP	5.36
XIAP	3.77
XPC	4.24
XPC	4.16
XPC	3.26
XPO1	4.6
XPO1	3.71
XPO1	3.18
XRCC1	4.27
XRCC1	4.13
XRCC1	3.68
XRCC2	4.65
XRCC2	4.18
XRCC2	1.16
XRCC3	5.13
XRCC3	4.66
XRCC3	0.91
XRCC5	5.27
XRCC5	4.22
XRCC5	3.69
XRCC6	4.89
XRCC6	4.32
XRCC6	2.57
YAP1	7.63
YAP1	4.3
YAP1	1.54
YLPM1	8.46
YLPM1	8.37
YLPM1	4.35
YTHDC2	9.88
YTHDC2	7.62
YTHDC2	6.51
YWHAG	8.83
YWHAG	8.6
YWHAG	6.83
YWHAQ	8.06
YWHAQ	6.92
YWHAQ	6.55
YY1	4.91
YY1	3.29
YY1	3.27
ZBTB33	7.43
ZBTB33	7.32
ZBTB33	4.93
ZC3H14	9.89
ZC3H14	8.31
ZC3H14	4.73
ZFYVE26	8.83
ZFYVE26	8.44
ZFYVE26	7.73
ZMIZ2	4.78
ZMIZ2	4.35
ZMIZ2	3.55
ZMYM1	5.61
ZMYM1	4.71
ZMYM1	4.48
ZNF280B	10.85
ZNF280B	8.7
ZNF280B	4.92
ZNF280C	9.35
ZNF280C	7.47
ZNF280C	4.13
ZNF512	9.5
ZNF512	7.65
ZNF512	3.75
ZNF830	7.57
ZNF830	5.33
ZNF830	4.67
ZRANB3	7.47
ZRANB3	6.38
ZRANB3	4.91
ZSWIM7 (SWS1)	6.11
ZSWIM7 (SWS1)	3.62
ZSWIM7 (SWS1)	2.83
